# Supplementary material for: Procleave: Predicting Protease-specific Substrate Cleavage Sites by Combining Sequence and Structural Information
Source: Genomics Proteomics Bioinformatics. 2020 May 12;18(1):52–64. doi: 10.1016/j.gpb.2019.08.002 (PMC7393547; doi:10.1016/j.gpb.2019.08.002)
Supplement: Supplementary Figure S8 — Boxplots of main-chain absolute solvent accessibility calculated by Naccess. [file mmc14.zip]

Archive with 1 entries (1 files):
- Figure S8.png
