# Supplementary material for: Procleave: Predicting Protease-specific Substrate Cleavage Sites by Combining Sequence and Structural Information
Source: Genomics Proteomics Bioinformatics. 2020 May 12;18(1):52–64. doi: 10.1016/j.gpb.2019.08.002 (PMC7393547; doi:10.1016/j.gpb.2019.08.002)
Supplement: Supplementary Figure S15 — Boxplots of molecular solvent-excluded surfaces calculated by MSMS. [file mmc21.zip]

Archive with 1 entries (1 files):
- Figure S15.png
